# Supplementary material for: The potential value of serum pepsinogen for the diagnosis of atrophic gastritis among the health check-up populations in China: a diagnostic clinical research
Source: BMC Gastroenterol. 2017 Jul 20;17:88. doi: 10.1186/s12876-017-0641-6 (PMC5520218; doi:10.1186/s12876-017-0641-6)
Supplement: Additional file 1: — Datasets in more detail. The first column refers to the group: the number “0” represents the “non atrophic group (NAG)”, the number “1” represents the “mild-moderate atrophic group (MAG)”, and the number “4” represents the “severe atrophic group (SAG)”. The second column refers the age of patients. The third column refers the condition of Helicobacter pylori infection. The number “1” represents “Hp positive”, and the number “0” represents “Hp negative”. The last three columns refers the PGI levels, PGII levels and the PGI/PGII ratio. (XLS 3615 kb) [file 12876_2017_641_MOESM1_ESM.xlsx]

## Sheet: Sheet1
BAH		0NAG,1MAG,4SAG	AGE	HP 1+,0-	PGI	PGII	PGI/PGII
08722556	08722556	4	78	1	52.7	12.3	4.28
02894271	02894271	1	56	0	136.9	16.7	8.2
02285035	02285035	1	44	0	70.1	7.7	9.1
08258350	08258350	1	52	0	34.7	4.3	8.07
08185163	08185163	0	56	0	54.9	6.6	8.32
02073874	02073874	1	60	0	59	5.3	11.13
08151430	08151430	1	50	0	54.2	5.9	9.19
01201033	01201033	1	47	0	53.3	5.6	9.52
08198566	08198566	1	52	0	47.4	7.9	6
03322033	03322033	1	47	0	41.8	4.1	10.2
08230048	08230048	0	45	0	42.3	5.5	7.69
08207899	08207899	1	46	1	83.6	21.7	3.85
02849035	02849035	1	58	1	130.3	27	4.83
08148374	08148374	1	55	1	191.9	27.6	6.95
02633851	02633851	1	42	1	69.6	18.7	3.72
02886718	02886718	1	53	1	47.7	20	2.38
07983820	07983820	1	41	1	60.2	7.7	7.82
01195709	01195709	1	44	1	119.6	18.7	6.4
08483684	08483684	1	50	1	46.5	4.5	10.33
02741362	02741362	1	51	1	146.5	18.7	7.83
01573288	01573288	1	40	1	60.4	7.5	8.05
01815420	01815420	1	49	1	55.7	5.9	9.44
08010839	08010839	1	55	1	47.7	4.8	9.94
03287286	03287286	1	52	1	38.3	3.8	10.08
08141915	08141915	1	49	1	43.7	7.5	5.83
08430380	08430380	1	49	1	180.1	21	8.58
07496551	07496551	1	43	1	89.2	38	2.35
07677906	07677906	1	54	1	56.7	12.1	4.69
01299574	01299574	1	47	1	49.9	14	3.56
07706050	07706050	1	60	1	70	19	3.68
08128868	08128868	1	50	1	53.2	8.4	6.33
03377854	03377854	1	44	1	80.7	19.7	4.1
08481770	08481770	1	37	1	70.4	13.7	5.14
02417225	02417225	1	39	1	63.5	20.3	3.13
08502939	08502939	1	44	1	53.4	9.3	5.74
08260221	08260221	1	47	1	52.1	12.7	4.1
08481608	08481608	1	35	1	44.7	8.4	5.32
08227728	08227728	1	63	1	80.5	18	4.47
08140861	08140861	1	52	1	63.5	7.3	8.7
02208084	02208084	1	48	1	43.5	8.9	4.89
03310192	03310192	1	46	1	32.5	9	3.61
08623120	08623120	4	52	0	31.2	11.1	2.81
08281785	08281785	4	56	0	27.3	9.6	2.84
08494440	08494440	1	46	0	114.8	16.3	7.04294
02619114	02619114	1	51	0	71.6	6.7	10.69
08199895	08199895	1	60	0	64	8.9	7.19
08279792	08279792	1	50	0	54.3	5.4	10.06
02945892	02945892	1	52	0	53.8	9.3	5.78
08461459	08461459	1	47	0	42.1	3.6	11.6944
08613527	08613527	1	53	0	36.6	6.2	5.9
08646354	08646354	0	42	0	56.8	8.7	6.53
08442857	08442857	0	50	0	39.9	3.1	12.87
08308106	08308106	0	46	0	37.6	3.9	9.64
08237798	08237798	0	45	0	34.2	6.2	5.52
02131689	02131689	1	51	0	70.3	9.5	7.4
08267823	08267823	1	52	0	36.1	5.6	6.45
02127085	02127085	1	46	0	32.6	2.8	11.6429
07766972	07766972	1	38	0	60.1	8.2	7.33
01773689	01773689	0	57	0	39	6.5	6
08156119	08156119	1	46	0	44.6	6.5	6.86
08309742	08309742	0	39	0	51.9	7.7	6.74
08207900	08207900	0	45	1	87.8	12.8	6.86
03468861	03468861	0	44	1	59.7	12.5	4.78
07464246	07464246	0	35	1	41.6	7	5.94
08209466	08209466	0	50	1	50.5	11.9	4.24
08205747	08205747	0	31	1	41.6	12	3.47
08485377	08485377	0	36	1	57.9	8.7	6.66
02712233	02712233	0	54	0	110.5	13.2	8.37
01467845	01467845	0	56	0	80.6	12.9	6.25
08412175	08412175	0	41	0	72.4	8.4	8.62
08242726	08242726	0	52	0	63.4	11	5.76
08495743	08495743	0	46	0	50.7	7.1	7.14
01639507	01639507	0	59	0	42.1	4.7	8.96
07615106	07615106	0	38	0	41.1	4.1	10.02
08140625	08140625	0	42	0	36.4	5.6	6.5
03453289	03453289	0	51	0	32.2	2.6	12.38
08220998	08220998	0	35	0	18.2	5.4	3.37
01730451	01730451	0	44	0	188	20.6	9.13
03467905	03467905	0	41	0	109.4	16.5	6.63
08611307	08611307	0	40	0	95	11.4	8.33
08502399	08502399	0	48	0	76.5	5.9	12.97
07967696	07967696	0	50	0	67.3	8.5	7.92
08142600	08142600	0	53	0	63.2	8.4	7.52
08010623	08010623	0	49	0	60.1	8.7	6.91
01373683	01373683	0	51	0	58.4	5.5	10.62
07890168	07890168	0	39	0	56.1	6.5	8.63
08484234	08484234	0	48	0	55.9	5.2	10.75
07935852	07935852	0	62	0	55	10.4	5.29
01513623	01513623	0	44	0	54.7	6.7	8.16
02377891	02377891	0	57	0	54.6	7.8	7
01858259	01858259	0	39	0	54.3	6.9	7.87
01858263	01858263	0	35	0	54.2	8.1	6.69
08246928	08246928	0	61	0	53.9	7.7	7
08167693	08167693	0	32	0	52.1	6.5	8.02
00971061	00971061	0	43	0	51.2	4.9	10.45
08222651	08222651	0	39	0	50.8	6.9	7.36
01621042	01621042	0	44	0	50.7	7.7	6.58
08425259	08425259	0	64	0	50	5.3	9.43
08141126	08141126	0	53	0	49.6	7.8	6.36
08618395	08618395	0	69	0	49.5	7.5	6.6
07484269	07484269	0	42	0	48.2	6.3	7.65
08622831	08622831	0	50	0	46.2	5.5	8.4
08418431	08418431	0	40	0	46	3.7	12.43
01095913	01095913	0	45	0	45.9	6	7.65
01005185	01005185	0	29	0	45.3	6.7	6.76
08413811	08413811	0	35	0	45.1	6.7	6.73
08258211	08258211	0	35	0	44.2	6	7.37
08273940	08273940	0	45	0	43.2	6.6	6.55
08167692	08167692	0	40	0	42.9	8.5	5.05
00978876	00978876	0	51	0	42.8	6.9	6.2
03290865	03290865	0	49	0	42.7	5.5	7.76
07666098	07666098	0	50	0	42	8.3	5.06
08618405	08618405	0	34	0	41.7	6.8	6.13
08618040	08618040	0	45	0	41.7	5.2	8.02
08167695	08167695	0	45	0	41.6	5.2	8
03041456	03041456	0	65	0	40.4	5.3	7.62
02481958	02481958	0	33	0	39.1	6.7	5.84
07583605	07583605	0	50	0	39	5.5	7.09
03455234	03455234	0	50	0	38.4	4.7	8.17
01568070	01568070	0	54	0	38.2	4.1	9.32
02873659	02873659	0	53	0	37.9	6.4	5.92
01941348	01941348	0	48	0	37.7	4.2	8.98
08216959	08216959	0	45	0	37	7.3	5.07
08013002	08013002	0	55	0	36.1	4.4	8.2
03289916	03289916	0	51	0	34.8	7	4.97
08253895	08253895	0	46	0	34.8	5.5	6.33
08450490	08450490	0	42	0	34.8	4.5	7.73
07521064	07521064	0	47	0	34.5	5.4	6.39
08301089	08301089	0	45	0	33.7	5.1	6.61
08275190	08275190	0	48	0	33.6	5	6.72
08241815	08241815	0	44	0	31.9	4.3	7.42
08260308	08260308	0	54	0	31.6	6	5.27
02882625	02882625	0	46	0	31	4.5	6.89
00718912	00718912	0	33	0	29.3	4.3	6.81
00916189	00916189	0	33	0	28.2	6.2	4.55
08242833	08242833	0	44	0	27.8	3.9	7.13
08220564	08220564	0	59	0	25.7	9.4	2.73
08414371	08414371	0	37	0	15.7	3.9	4.03
01937502	01937502	0	41	0	76.5	5.1	15
01501807	01501807	0	34	1	74.5	13.4	5.56
02896402	02896402	0	53	1	44.1	6.1	7.23
08213777	08213777	0	33	1	41.3	9.1	4.54
08145228	08145228	0	54	1	39.8	7.6	5.24
08232707	08232707	0	42	1	37	5	7.4
08491208	08491208	0	68	1	36.8	4.9	7.51
07732507	07732507	0	55	0	93.3	10	9.33
07662503	07662503	0	61	0	86.7	14.1	6.15
08151629	08151629	0	57	0	64.6	5.6	11.54
08162846	08162846	0	32	0	55.9	7.5	7.45
08287544	08287544	0	50	0	43.7	7.5	5.83
01083817	01083817	0	63	0	43.2	5.6	7.71
03086100	03086100	0	39	0	32.3	3.8	8.5
08287549	08287549	0	49	0	32	4.4	7.27
08492841	08492841	0	30	0	31	2.9	10.69
08218684	08218684	0	46	0	27.7	6.1	4.54
08623982	08623982	0	45	0	82.1	13.8	5.95
08175567	08175567	0	44	0	77.3	10.7	7.22
02353067	02353067	0	52	0	75.2	10.6	7.09
08246920	08246920	0	53	0	64.2	10.9	5.89
07444713	07444713	0	49	0	64.1	4.6	13.93
02676504	02676504	0	66	0	63.2	10.5	6.02
08218696	08218696	0	48	0	61.9	6.6	9.38
08293216	08293216	0	42	0	60.5	6	10.08
03263745	03263745	0	57	0	60.4	9.1	6.64
08492806	08492806	0	39	0	59.2	5.5	10.76
02018127	02018127	0	49	0	58.2	6.3	9.24
08481434	08481434	0	53	0	55.4	5.4	10.26
02751071	02751071	0	34	0	55	5.3	10.38
07926310	07926310	0	54	0	54.5	5.5	9.91
08270300	08270300	0	55	0	53.9	8.5	6.34
08467864	08467864	0	41	0	53.8	9.3	5.78
01712824	01712824	0	39	0	53.8	7.4	7.27
00985909	00985909	0	43	0	51	5	10.2
07707011	07707011	0	65	0	49.9	6	8.32
08161379	08161379	0	58	0	49.2	7.4	6.65
02562799	02562799	0	58	0	47.7	5.8	8.22
01072813	01072813	0	55	0	47.1	8.8	5.35
02942460	02942460	0	51	0	45.1	5.9	7.64
00680484	00680484	0	64	0	44.9	6.8	6.6
07939279	07939279	0	44	0	42.4	4	10.6
00903381	00903381	0	61	0	39.3	10.3	3.82
08491215	08491215	0	41	0	39	4.3	9.07
08215569	08215569	0	41	0	38.2	5.2	7.35
08182995	08182995	0	44	0	37.7	4.7	8.02
02526363	02526363	0	56	0	36.7	3.9	9.41
08195025	08195025	0	60	0	36.6	5.7	6.42
08218686	08218686	0	43	0	35.7	7.4	4.82
01618301	01618301	0	34	0	35.6	3	11.87
08611337	08611337	0	43	0	34.7	3.4	10.21
02359788	02359788	0	42	0	33.8	5.8	5.83
02530114	02530114	0	39	0	33.8	5.1	6.63
08218679	08218679	0	36	0	33.3	3.7	9
07919198	07919198	0	38	0	33.3	3.2	10.41
08237878	08237878	0	60	0	33.2	4.1	8.1
08179331	08179331	0	47	0	32.2	3.9	8.26
08182986	08182986	0	43	0	32.2	3.7	8.7
08267857	08267857	0	42	0	29.1	4.7	6.19
08141934	08141934	0	40	0	26.7	4.8	5.56
08641702	08641702	0	39	0	26.4	3	8.8
02797062	02797062	0	39	0	23.7	5.9	4.02
01262193	01262193	0	55	0	10.8	4.8	2.25
08167903	08167903	0	42	0	43.1	8.8	4.9
08481812	08481812	1	77	0	47.1	8.4	5.61
08479545	08479545	0	42	1	132.9	23.5	5.66
08211376	08211376	0	60	1	171.2	37.8	4.53
02291771	02291771	0	52	1	141.1	22.1	6.38
03258198	03258198	0	55	1	112.3	25.6	4.39
08281647	08281647	0	58	1	110.4	24.8	4.45
08504817	08504817	0	46	1	102	37	2.76
08166595	08166595	0	46	1	95.8	26	3.68
03299865	03299865	0	48	1	90.1	39.1	2.3
08249050	08249050	0	45	1	87.6	18	4.87
07674606	07674606	0	49	1	91.6	27.9	3.28
08301119	08301119	0	48	1	73.7	25.7	2.87
08193441	08193441	0	46	1	118.1	30.5	3.87
08130556	08130556	0	29	1	117.2	40.2	2.92
08455592	08455592	0	36	1	96.8	19.8	4.89
08476521	08476521	0	40	1	82.5	15.1	5.46
08166591	08166591	0	49	1	76	19.5	3.9
01949926	01949926	0	49	1	72.6	19.5	3.72
03481093	03481093	0	53	1	68.2	14.4	4.74
08193443	08193443	0	43	1	67.3	14.1	4.77
02646449	02646449	0	43	1	60.8	9	6.76
01064867	01064867	0	58	1	54.8	14.3	3.83
03128474	03128474	0	51	1	54.1	10.2	5.3
08164216	08164216	0	40	1	50.3	8.3	6.06
01735404	01735404	0	34	1	48.5	9.2	5.27
08207651	08207651	0	39	1	48.1	12.5	3.85
07480050	07480050	0	40	1	47.9	9.2	5.21
08275177	08275177	0	43	1	46.1	46.1	2.44
01249638	01249638	0	45	1	44.5	10.2	4.36
08418549	08418549	0	34	1	43.4	7.6	5.71
08424162	08424162	0	42	1	43	6.7	6.42
03318821	03318821	0	44	1	42.6	21.4	1.99
02739116	02739116	0	32	1	64.7	10.1	6.41
08413321	08413321	0	52	1	59.6	17.1	3.49
08432910	08432910	0	45	1	40.2	9.2	4.37
02265143	02265143	0	52	1	82.7	26.8	3.09
02677849	02677849	0	37	1	71.9	10.2	7.05
08151220	08151220	0	39	1	71.1	14.8	4.8
02404505	02404505	0	44	1	70.9	19.9	3.56
01989905	01989905	0	42	1	68.9	13.2	5.22
03336625	03336625	0	43	1	67.1	9.3	7.22
03575383	03575383	0	52	1	65.8	17.5	3.76
08264904	08264904	0	46	1	64.7	25.2	2.57
02102095	02102095	0	39	1	64.7	18	3.59
02714697	02714697	0	41	1	61.7	11.4	5.41
02409320	02409320	0	43	1	59.8	17.8	3.36
01818135	01818135	0	38	1	59.7	8	7.46
02360472	02360472	0	39	1	59.3	14.4	4.12
08279701	08279701	0	44	1	58.7	9.7	6.05
02849038	02849038	0	42	1	57	20.9	2.73
02389155	02389155	0	41	1	55.7	10.4	5.36
03752857	03752857	0	60	1	54.4	9.5	5.73
08468635	08468635	0	43	1	53.4	9.7	5.51
08163944	08163944	0	42	1	53.2	8.5	6.26
08258334	08258334	0	37	1	52.9	9.4	5.63
08187299	08187299	0	53	1	50.3	9.7	5.19
08144515	08144515	0	46	1	47.5	8.6	5.52
07659767	07659767	0	48	1	44.4	7.7	5.77
01784070	01784070	0	38	1	42.2	10.1	4.18
03289922	03289922	0	60	1	75.4	8.7	8.67
08417929	08417929	0	59	1	51.2	6.9	7.42
02566444	02566444	0	48	1	42.5	8.2	5.18
02792054	02792054	0	44	1	40	5.1	7.84
02285036	02285036	0	47	1	32.9	4.9	6.71
08305996	08305996	0	40	1	108.5	12.6	8.61
01110193	01110193	0	62	1	82.1	10.5	7.82
08138933	08138933	0	57	1	81.9	10.6	7.73
03300605	03300605	0	43	1	76.9	10.7	7.19
01937483	01937483	0	52	1	56.6	14.8	3.82
07624680	07624680	0	50	1	43.6	5	8.72
02816820	02816820	0	40	1	40.2	3.2	12.56
08308015	08308015	0	46	1	39.7	6.1	6.51
01218210	01218210	0	58	1	38.2	5.4	7.07
08229985	08229985	0	36	1	35.8	5.6	6.39
08144494	08144494	0	42	1	31.5	3.5	9
03093181	03093181	0	37	1	28.9	3.9	7.41
08273952	08273952	0	50	1	45.3	6.2	7.31
02631847	02631847	0	50	1	39.6	26.6	1.49
08207898	08207898	0	43	1	39.3	10.3	3.82
02477579	02477579	0	46	1	30.1	8.2	3.67
00594845	00594845	0	52	1	33.5	7.7	4.35
01014913	01014913	0	55	1	22.1	3.2	6.91
08163604	08163604	0	39	1	57.2	8.6	6.65
02534752	02534752	0	39	1	49.8	6.7	7.43
08161006	08161006	0	46	1	47.6	4.4	10.82
08438177	08438177	0	45	1	40.5	4.4	9.2
01143284	01143284	0	40	1	35.1	4.4	7.98
08179059	08179059	0	35	1	26.7	3.9	6.85
02392684	02392684	0	46	1	85.5	19.7	4.34
08309740	08309740	0	38	1	112.1	20.6	5.44
08618280	08618280	0	43	1	100.9	18.2	5.54
08283737	08283737	0	45	1	100.7	27.7	3.64
03503191	03503191	0	60	1	99.6	15.7	6.34
08446313	08446313	0	46	1	99	27.1	3.65
08309741	08309741	0	34	1	86.9	21.9	3.97
08293214	08293214	0	45	1	86.9	18.2	4.77
08436819	08436819	0	41	1	94.4	16.9	5.59
08275283	08275283	0	44	1	84.5	20.6	4.1
08426042	08426042	0	45	1	72.2	22.9	3.15
08305445	08305445	0	56	1	58.2	17.4	3.34
08455767	08455767	0	44	1	52.7	11	4.79
08426037	08426037	0	42	1	43.8	9.4	4.66
08207607	08207607	0	51	1	35.2	7.2	4.89
08624971	08624971	0	38	1	160.8	54.8	2.93
08193432	08193432	0	56	1	105.6	14.5	7.28
08264783	08264783	0	51	1	102.9	33.3	3.09
02402618	02402618	0	47	1	99	17.4	5.69
02609712	02609712	0	37	1	98	24.1	4.07
08507499	08507499	0	32	1	91.5	26.5	3.45
08445670	08445670	0	41	1	90.3	27.2	3.32
01730541	01730541	0	44	1	89.1	26.8	3.32
08207605	08207605	0	48	1	87.6	18	4.86667
08462652	08462652	0	39	1	85.1	14.9	5.71
02219138	02219138	0	37	1	84.8	13.4	6.33
08413835	08413835	0	39	1	81.7	26.2	3.12
07658973	07658973	0	53	1	79.3	18.2	4.36
08243246	08243246	0	36	1	78.8	18.2	4.32967
03037328	03037328	0	45	1	77.7	13.4	5.8
01955736	01955736	0	49	1	76.2	23.6	3.23
08633003	08633003	0	42	1	76.2	13.1	5.82
02369156	02369156	0	50	1	75.9	17.2	4.41
08297333	08297333	0	34	1	73.7	35.2	2.09
08140853	08140853	0	45	1	73.7	15	4.91
08454556	08454556	0	43	1	73.3	13.5	5.43
08656877	08656877	0	50	1	72.8	14.9	4.89
08471344	08471344	0	28	1	71.9	8.2	8.77
08658595	08658595	0	45	1	70.9	11.4	6.22
08258585	08258585	0	49	1	69.5	13.4	5.18657
03288945	03288945	0	47	1	68	19.5	3.49
08183010	08183010	0	40	1	65.4	17.2	3.8
08261873	08261873	0	35	1	65.3	10.1	6.47
08176164	08176164	0	32	1	64.8	8.6	7.53
08279715	08279715	0	49	1	63.6	16.3	3.9
08445211	08445211	0	43	1	63.1	12.7	4.97
08502932	08502932	0	37	1	60.6	15	4.04
08175335	08175335	0	34	1	58.6	15.8	3.71
08658592	08658592	0	46	1	56.2	12.4	4.53
01839325	01839325	0	42	1	55.8	9.7	5.75258
08218980	08218980	0	39	1	55.7	14.3	3.9
08656755	08656755	0	54	1	55.5	9.3	5.97
02232902	02232902	0	45	1	54.3	16.1	3.37
08504207	08504207	0	49	1	53.4	9.3	5.74
01198805	01198805	0	34	1	52.6	11.7	4.5
08507498	08507498	0	35	1	51.4	10.6	4.85
07960034	07960034	0	39	1	50.7	8.9	5.7
08464672	08464672	0	46	1	50.5	8.4	6.01
08454335	08454335	0	33	1	49.6	9	5.51
03283845	03283845	0	53	1	48	13.9	3.45
08504200	08504200	0	39	1	44.8	9.3	4.82
02565257	02565257	0	41	1	41.8	15.8	2.65
01962805	01962805	0	44	1	41.6	12.3	3.38211
08206664	08206664	0	37	1	41.4	7.9	5.24
08219272	08219272	0	43	1	35.5	9.5	3.74
01694381	01694381	0	50	1	140.1	26.9	5.21
02490426	02490426	0	44	1	26.7	5	5.34
07906456	07906456	0	60	1	71.4	24.2	2.95
02880091	02880091	0	51	1	61.5	13.4	4.59
08161981	08161981	0	43	1	47.9	12	3.99
08186983	08186983	0	51	1	28.2	11.3	2.5
08625490	08625490	0	37	1	85.1	26.9	3.16
08247636	08247636	0	57	1	82.8	20.4	4.06
08161975	08161975	0	43	1	82.4	20.3	4.06
01553342	01553342	0	41	1	81.4	14.9	5.46
02658555	02658555	0	39	1	72.5	15.5	4.68
08128867	08128867	0	32	1	64.4	15.7	4.1
08455564	08455564	0	43	1	63.9	14.9	4.29
08471650	08471650	0	39	1	62.7	9	6.97
08156114	08156114	0	45	1	60.4	14.5	4.17
03019855	03019855	0	36	1	59	14	4.21
08309738	08309738	0	42	1	58.4	13.1	4.46
02217959	02217959	0	31	1	56.7	13.2	4.3
01778791	01778791	0	44	1	55.8	10.3	5.42
08617952	08617952	0	47	1	42.2	6.1	6.92
02756983	02756983	0	46	1	41.7	11.7	3.56
08615189	08615189	0	59	1	25.5	9.4	2.71
08434421	08434421	0	51	1	61.1	17.7	3.45
08217234	08217234	0	65	1	153.7	44.5	3.45
08295565	08295565	0	42	0	89.8	10.1	8.89109
08618238	08618238	0	62	0	84.9	17.8	4.77
07719074	07719074	0	34	0	79	6.4	12.34
08433555	08433555	0	50	0	58.5	5	11.7
01539464	01539464	0	50	0	58.4	10.4	5.62
08144932	08144932	0	43	0	51.8	6.6	7.85
02751289	02751289	0	47	0	49.6	5.1	9.72549
01941307	01941307	0	46	0	49.4	5.7	8.67
08426137	08426137	0	42	0	49.2	7	7.03
08186970	08186970	0	46	0	48	9.9	4.85
02311485	02311485	0	43	0	44.5	7.1	6.27
08494142	08494142	0	34	0	44.1	6.1	7.23
08502375	08502375	0	64	0	42.6	8	5.32
08491213	08491213	0	45	0	37	5.3	6.98
02804152	02804152	0	50	0	32.2	3.9	8.26
08207578	08207578	0	42	0	31.5	4.6	6.85
08494516	08494516	0	41	0	31.3	5.1	6.14
08140856	08140856	0	43	0	28.9	3.7	7.81
03275208	03275208	0	63	0	14.8	13.5	1.1
08622125	08622125	0	42	0	121.1	32.2	3.76
08009925	08009925	0	32	0	120.8	12.4	9.74
08494442	08494442	0	50	0	113	18.5	6.10811
08258373	08258373	0	46	0	106.4	12.2	8.72
08611662	08611662	0	63	0	105.2	20.4	5.16
08413852	08413852	0	59	0	92.7	6.3	14.71
08207608	08207608	0	47	0	88	12.8	6.88
08611326	08611326	0	45	0	84.1	7.4	11.36
08455765	08455765	0	46	0	81.6	15.1	5.4
03126611	03126611	0	39	0	78.2	11.9	6.57
08618237	08618237	0	40	0	74.4	7.3	10.19
08196803	08196803	0	44	0	69.5	9.7	7.16
08207609	08207609	0	55	0	67.6	11.3	5.98
08207610	08207610	0	59	0	66.8	11.1	6.02
01654947	01654947	0	56	0	66.1	8.9	7.43
02870479	02870479	0	54	0	64.6	14.1	4.58
08471043	08471043	0	55	0	64.1	7.9	8.11
08087328	08087328	0	52	0	63.8	8.8	7.25
08207576	08207576	0	52	0	63.5	9.2	6.9
08445209	08445209	0	44	0	62.4	6.6	9.45
07648585	07648585	0	44	0	61.5	7	8.79
08504198	08504198	0	39	0	61.1	7	8.73
08193362	08193362	0	51	0	60.2	10.2	5.9
08492831	08492831	0	36	0	59.8	7.3	8.19
08494158	08494158	0	47	0	59.5	7.5	7.93
03210130	03210130	0	41	0	58.9	9.8	6.01
08156443	08156443	0	39	0	58.5	6.4	9.14
08159800	08159800	0	62	0	58	5.7	10.18
01106965	01106965	0	60	0	57.4	4.9	11.71
02198533	02198533	0	48	0	57.3	8.2	6.99
01476870	01476870	0	67	0	57.1	8.5	6.72
08468566	08468566	0	51	0	57	7.8	7.31
02131521	02131521	0	38	0	56.6	8.1	6.99
08426039	08426039	0	43	0	55.9	7.9	7.08
08261872	08261872	0	59	0	55.3	7.9	7
01380229	01380229	0	57	0	55	10.5	5.2381
08647656	08647656	0	51	0	54.4	8.6	6.33
08207577	08207577	0	46	0	53.9	7.1	7.59
01293410	01293410	0	50	0	53.3	8.5	6.27
03275218	03275218	0	51	0	53.3	7.1	7.51
08468962	08468962	0	52	0	53.1	6.7	7.93
08653340	08653340	0	46	0	52.5	9.2	5.71
08260225	08260225	0	64	0	51.7	6.7	7.72
08479479	08479479	0	48	0	51.3	5.3	9.68
01296118	01296118	0	48	0	51	8.2	6.22
08492827	08492827	0	34	0	50.7	5	10.14
01748465	01748465	0	40	0	50.1	7.8	6.42
01420081	01420081	0	48	0	49.9	7.5	6.65
08258379	08258379	0	56	0	49.5	5.7	8.68
08464667	08464667	0	49	0	49.3	5.1	9.67
08196805	08196805	0	39	0	49.1	12.6	3.9
08504409	08504409	0	56	0	48.8	6.2	7.87
08455763	08455763	0	44	0	48.7	7.3	6.67
08467239	08467239	0	35	0	48.7	6.8	7.16
08264757	08264757	0	46	0	48.6	7.3	6.66
02206174	02206174	0	44	0	48	3.7	12.97
08258375	08258375	0	46	0	47.1	6.5	7.25
01829523	01829523	0	53	0	47	6.8	6.91176
08305413	08305413	0	60	0	46.7	7.5	6.23
08614632	08614632	0	50	0	46.7	6.5	7.18
08261874	08261874	0	36	0	46.5	6.2	7.5
08426043	08426043	0	46	0	46.4	8.8	5.27
08624890	08624890	0	50	0	46.4	6.3	7.36508
01947470	01947470	0	41	0	46.3	4	11.57
01800817	01800817	0	46	0	46.1	6.8	6.78
08457542	08457542	0	49	0	46.1	5.7	8.09
01497266	01497266	0	56	0	46	6.5	7.08
07464507	07464507	0	53	0	45.8	6.4	7.16
07648628	07648628	0	50	0	45.8	4.7	9.74
03298165	03298165	0	40	0	45.7	4.9	9.33
02595279	02595279	0	49	0	45.6	6.6	6.91
08227729	08227729	0	60	0	45.3	10.3	4.4
01571306	01571306	0	40	0	45.3	3.6	12.58
02285040	02285040	0	51	0	45	6	7.5
08267837	08267837	0	47	0	44.8	5.1	8.78
08491210	08491210	0	42	0	44.8	2.2	20.36
08162486	08162486	0	44	0	44.6	6.4	6.97
08442859	08442859	0	49	0	44.5	7.1	6.27
08258360	08258360	0	51	0	44.3	4.6	9.63
07852588	07852588	0	55	0	44	6.1	7.21
03010555	03010555	0	47	0	43.7	5.4	8.09
08641654	08641654	0	50	0	43.3	5	8.66
02292340	02292340	0	28	0	43.2	9.5	4.55
02661656	02661656	0	49	0	42.9	3.7	11.59
08305430	08305430	0	59	0	42.6	4.7	9.06
01293413	01293413	0	53	0	42.2	24.2	1.74
08279790	08279790	0	42	0	42.1	7.4	5.69
08479489	08479489	0	48	0	42.1	4.5	9.36
01324389	01324389	0	61	0	41.9	7	5.99
08258359	08258359	0	34	0	41.4	13.6	3.04
03343436	03343436	0	54	0	41.1	5.5	7.47
08450139	08450139	0	30	0	41.1	4.7	8.74
08173484	08173484	0	54	0	40.4	4.9	8.24
08621893	08621893	0	51	0	40.4	3.9	10.36
08464670	08464670	0	48	0	40.4	3.8	10.63
08433559	08433559	0	53	0	40.2	8.1	4.96
08492851	08492851	0	35	0	40.2	4.8	8.38
08454386	08454386	0	35	0	40.2	3.5	11.49
08161102	08161102	0	41	0	39.8	4.1	9.71
08657676	08657676	0	44	0	39.7	18.3	2.17
08260252	08260252	0	40	0	39.6	5.9	6.71
08156453	08156453	0	55	0	39.2	5.4	7.26
03356658	03356658	0	44	0	39	5.9	6.61
08198510	08198510	0	35	0	39	5.1	7.65
08279793	08279793	0	42	0	39	4.7	8.3
02560320	02560320	0	58	0	39	4.2	9.29
08468570	08468570	0	37	0	38.9	3.7	10.51
08433558	08433558	0	51	0	38.5	7.1	5.42
00911979	00911979	0	60	0	37	12.7	2.91339
08144511	08144511	0	39	0	36.9	6	6.15
01893490	01893490	0	41	0	36.8	3.3	11.15
02714698	02714698	0	37	0	36.5	5.8	6.2931
08285597	08285597	0	39	0	36.5	5.1	7.16
08615076	08615076	0	43	0	36.1	5.4	6.69
02286098	02286098	0	44	0	35.7	4.4	8.11
08220946	08220946	0	42	0	35.2	7.5	4.69
02623324	02623324	0	51	0	34.6	2.8	12.36
08464675	08464675	0	51	0	34.5	4.7	7.34
08267839	08267839	0	40	0	34.3	4.2	8.17
01878373	01878373	0	40	0	33.6	2.9	11.59
03302887	03302887	0	37	0	33.5	4.7	7.13
08426041	08426041	0	41	0	33.5	3.7	9.05
01015741	01015741	0	50	0	33.3	4.3	7.74
08464665	08464665	0	46	0	33.2	4.1	8.1
03275214	03275214	0	35	0	33.1	6.6	5.02
03018391	03018391	0	41	0	33.1	4.8	6.9
08247544	08247544	0	41	0	32.9	3.7	8.89
08433567	08433567	0	47	0	31.8	4.5	7.07
08273942	08273942	0	49	0	31.4	5.5	5.71
08305459	08305459	0	52	0	30.4	4.2	7.24
00452550	00452550	0	57	0	30.3	4.9	6.18
02214157	02214157	0	40	0	29.7	3	9.9
02746346	02746346	0	32	0	29.3	2.4	12.2083
08267827	08267827	0	49	0	29	4.5	6.44
08504202	08504202	0	26	0	28.6	3.7	7.73
08613536	08613536	0	46	0	28.3	5.6	5.05
01469115	01469115	0	53	0	27.3	3.7	7.38
08507497	08507497	0	40	0	26.4	5.3	4.98
08281786	08281786	0	52	0	24.8	4.6	5.39
02568559	02568559	0	47	0	24.1	4.1	5.88
03268330	03268330	0	39	0	20.5	4.2	4.88
02563237	02563237	0	44	0	20.3	2.5	8.12
08258366	08258366	0	49	0	42.8	7.5	5.71
01415199	01415199	0	49	1	34.4	4.4	7.82
08259667	08259667	0	40	1	37.7	5	7.54
08161993	08161993	0	39	1	36.5	5.9	6.19
02600107	02600107	0	43	1	33.4	5.9	5.66
03432084	03432084	0	41	1	31	3.5	8.86
08160607	08160607	0	55	0	76.6	11.9	6.44
01713511	01713511	0	47	0	61.9	9	6.88
02002583	02002583	0	39	0	46	6.1	7.54
00826851	00826851	0	48	0	33.6	4.3	7.81
01893441	01893441	0	34	0	87	10	8.7
02299964	02299964	0	43	0	84.1	12.7	6.62
08160606	08160606	0	53	0	74.1	12.4	5.98
01629636	01629636	0	52	0	72.7	8.9	8.17
00503873	00503873	0	45	0	62.2	8.8	7.07
03185688	03185688	0	53	0	59.6	12.3	4.85
07439360	07439360	0	38	0	58.7	6.4	9.17
08450164	08450164	0	58	0	58.2	9	6.47
08239168	08239168	0	66	0	56.8	9	6.31
08483699	08483699	0	55	0	55.7	9.1	6.12
02880088	02880088	0	51	0	55.5	9.4	5.9
01522893	01522893	0	42	0	51.9	4.7	11.04
02755660	02755660	0	37	0	51.1	3.8	13.45
08228147	08228147	0	44	0	50	8.8	5.68
08301770	08301770	0	50	0	49.8	7.9	6.3
01804254	01804254	0	45	0	48.5	7.8	6.22
08459234	08459234	0	37	0	47.3	5.6	8.45
03478161	03478161	0	46	0	47.2	5.2	9.08
03019850	03019850	0	34	0	45.4	6.5	6.98
03298047	03298047	0	44	0	44.7	3.9	11.46
03304025	03304025	0	39	0	43.7	6.5	6.72
07504219	07504219	0	36	0	42.4	5.5	7.71
08161915	08161915	0	37	0	42	7.9	5.32
08270093	08270093	0	42	0	41.3	5.8	7.12
02854070	02854070	0	49	0	40	5.3	7.55
02479760	02479760	0	53	0	39.8	6.1	6.52
08161966	08161966	0	38	0	37.3	5.1	7.31
07552206	07552206	0	49	0	36.1	4.4	8.2
02302536	02302536	0	57	0	35.1	4.6	7.63
08651678	08651678	0	42	0	31.6	2.3	13.74
08259635	08259635	0	59	0	29.6	5.1	5.8
08276801	08276801	0	50	0	25.9	4.5	5.76
08485907	08485907	0	38	0	38.5	4.7	8.19
01432861	01432861	0	45	1	60.1	8.6	6.99
00514996	00514996	0	60	1	400	95.4	4.19287
02728149	02728149	0	35	0	250	57.9	4.31779
08217102	08217102	0	55	1	250	46.3	5.39957
08479688	08479688	0	47	0	250	43.9	5.69476
08611708	08611708	0	61	0	250	32.9	7.59878
03031158	03031158	0	49	0	250	17.7	14.1243
07495334	07495334	0	52	1	250	12.8	19.5312
03234247	03234247	0	45	1	58.4	8.2	7.12
02959594	02959594	0	34	1	67.9	12.4	5.48
01692095	01692095	4	61	0	39.7	5	7.94
08690033	08690033	1	51	0	44.4	3.1	14.32
02603235	02603235	1	50	0	61.6	5.5	11.2
01731063	01731063	1	41	0	38.2	4.6	8.3
01066842	01066842	1	47	0	51.6	4.4	11.73
08711091	08711091	0	31	0	46.2	4	11.55
02797528	02797528	0	36	0	31.9	4.2	7.6
02805267	02805267	1	49	0	74.1	19	3.9
00464453	00464453	1	51	0	50.9	9.3	5.47
08745478	08745478	0	45	0	60.5	9.7	6.24
08735136	08735136	0	39	0	61.2	7.7	7.95
08733755	08733755	0	51	0	76.1	8.6	8.85
08720921	08720921	0	46	0	27.4	5.7	4.81
08675154	08675154	0	50	0	39.4	4.6	8.57
03233924	03233924	0	45	0	42.5	6.8	6.25
03233923	03233923	0	42	0	51.9	7.8	6.65
03005477	03005477	0	62	0	47.2	7.5	6.29
02941495	02941495	0	49	0	35.9	5	7.18
01959854	01959854	0	51	0	40.6	4.8	8.46
01629073	01629073	0	44	0	46.5	6.7	6.94
00501716	00501716	0	40	0	47.9	5.9	8.12
00491928	00491928	0	51	0	200	72.1	2.77
08935647	08935647	0	51	0	33.4	4.2	7.95
08901039	08901039	0	58	0	113.5	19.5	5.82
08896560	08896560	0	30	0	62.4	4.6	13.57
08815918	08815918	0	62	0	58.9	12	4.91
08766170	08766170	0	61	0	78.5	12.5	6.28
08720108	08720108	0	47	0	55.6	7.5	7.41
08023097	08023097	0	38	0	49.2	6.1	8.07
03299742	03299742	0	46	0	46.7	6.3	7.41
03046813	03046813	0	52	0	52	6.3	8.25
02657768	02657768	0	53	0	23	3.5	6.57
02476732	02476732	0	52	0	41.2	4.9	8.41
02305006	02305006	0	52	0	56	6.7	8.36
02125554	02125554	0	66	0	66.9	12.7	5.27
01758049	01758049	0	44	0	62.7	7.9	7.94
01727678	01727678	0	53	0	37.8	5	7.56
08773747	08773747	4	60	1	34.2	10.6	3.23
03068395	03068395	0	43	1	67.6	9.8	6.9
02182117	02182117	4	62	0	53.6	8.6	6.23
03067238	03067238	1	45	0	67	7.8	8.59
02382327	02382327	1	47	0	67	8.8	7.61
01093484	01093484	1	53	0	68.2	8.8	7.75
01008177	01008177	1	45	0	56.3	6.9	8.16
02737662	02737662	0	52	0	35.1	4.7	7.47
08773748	08773748	0	49	0	61.4	7.3	8.41
08754959	08754959	0	53	0	48.5	7.1	6.83
08742440	08742440	0	42	0	57.4	8.6	6.67
08742428	08742428	0	45	0	52.3	8.7	6.01
08719993	08719993	0	60	0	55.2	7.3	7.56
08704530	08704530	0	41	0	53.9	4.8	11.23
08697086	08697086	0	52	0	30.3	4	7.57
08691892	08691892	0	44	0	56.8	6.4	8.88
08154717	08154717	0	44	0	45.9	6.2	7.4
03469101	03469101	0	47	0	36.9	5.1	7.24
02860382	02860382	0	42	0	55.5	7.2	7.71
02521092	02521092	0	51	0	29.8	4.7	6.34
02241541	02241541	0	47	0	35.2	5.3	6.64
01575951	01575951	0	55	0	56.1	7.2	7.79
08924892	08924892	0	35	0	33.9	5.1	6.65
08874416	08874416	0	51	0	32	5.3	6.04
08790374	08790374	0	55	0	35.8	4.3	8.33
08507243	08507243	0	41	0	102.5	13.3	7.71
08457814	08457814	0	46	0	37.3	4.4	8.48
08097892	08097892	0	45	0	65.1	8	8.14
07970947	07970947	0	49	0	31.1	4.8	6.48
07729297	07729297	0	48	0	31.9	4.7	6.79
03081948	03081948	0	48	0	30.4	4.1	7.41
02889834	02889834	0	46	0	36.2	4	9.05
02789340	02789340	0	48	0	50.7	9.4	5.39
02740884	02740884	0	49	0	93.3	11.1	8.41
00746005	00746005	0	52	0	84	10.7	7.85
00726513	00726513	0	54	0	51.2	4.9	10.45
03146457	03146457	1	59	1	145.3	43.9	3.31
03046827	03046827	1	42	1	60.9	14.2	4.29
08681083	08681083	0	40	1	98.9	16.3	6.07
02305739	02305739	0	57	1	126	41.2	3.06
08860995	08860995	0	44	1	84.9	19.7	4.31
02860317	02860317	1	56	1	37.7	7.6	4.96
08845886	08845886	1	55	1	57.6	17.5	3.29
08737865	08737865	0	38	1	55.6	8.2	6.78
08727391	08727391	0	45	1	61.6	14.3	4.31
08668941	08668941	0	54	1	63.5	15.1	4.21
03275025	03275025	0	45	1	89.1	21.7	4.11
08862639	08862639	0	55	1	23.7	9.6	2.47
08828813	08828813	0	32	1	86.4	16.6	5.2
08755166	08755166	4	38	1	104.2	37.7	2.76
08813424	08813424	4	69	1	175.8	43.7	4.02
02022823	02022823	4	55	1	45.4	10.7	4.24
08742414	08742414	1	52	1	58.4	20.7	2.82
01674516	01674516	1	51	1	57.1	13.3	4.29
02467253	02467253	1	51	1	76.3	19.6	3.89
08949615	08949615	1	43	1	72.9	15.6	4.67
08896902	08896902	1	49	1	34.1	9.9	3.44
01060100	01060100	1	45	1	49.6	15	3.31
08935088	08935088	0	57	1	53.9	12.1	4.45
02733135	02733135	0	73	1	53.9	13.4	4.02
08831545	08831545	1	50	1	86.7	20.9	4.15
08794250	08794250	1	65	1	101.5	34.1	2.98
00527589	00527589	1	49	1	66.8	11.1	6.02
08767750	08767750	0	38	1	98.6	26.8	3.68
08738839	08738839	0	45	1	71.9	18.4	3.91
08720611	08720611	0	41	1	59.5	6.5	9.15
08711569	08711569	0	44	1	57.9	13.7	4.23
08704529	08704529	0	42	1	57.1	8.4	6.8
08935030	08935030	0	60	1	68.4	18.9	3.62
08922975	08922975	0	42	1	79.7	16.3	4.89
08865786	08865786	0	50	1	60.8	15.2	4
08828571	08828571	0	44	1	60.6	15.6	3.88
08779743	08779743	0	32	1	64.3	11.5	5.59
03211028	03211028	0	50	1	45.7	8.1	5.64
00646316	00646316	0	45	1	57.1	13	4.39
01358062	01358062	1	47	1	45.8	6.9	6.64
08901063	08901063	1	57	1	62.8	23.1	2.72
03206653	03206653	1	53	1	33.9	4.5	7.53
02476947	02476947	1	67	1	176.7	30.1	5.87
03017607	03017607	0	49	1	41.1	6.2	6.63
08830941	08830941	0	63	1	66.2	9	7.36
08229524	08229524	0	38	1	48.9	8.7	5.62
00591192	00591192	1	68	1	90	18.4	4.89
07953483	07953483	0	45	1	48.6	7.5	6.48
07652447	07652447	0	51	1	135.6	24.7	5.49
02696557	02696557	0	32	1	102.8	25.1	4.1
02364451	02364451	0	47	1	54.7	6	9.12
08942240	08942240	0	60	1	50.2	14.8	3.39
08929285	08929285	0	44	1	158	32.9	4.8
08901028	08901028	0	33	1	45.8	8.7	5.26
08898690	08898690	0	57	1	42.2	4.7	8.98
08890924	08890924	0	60	1	198.1	33.4	5.93
03206654	03206654	0	55	1	54.7	6.7	8.16
03046826	03046826	0	60	1	177.5	22.5	7.89
08902794	08902794	1	50	1	167.6	44.4	3.77
08769603	08769603	0	51	1	62.8	15.4	4.08
08690042	08690042	0	38	1	89.2	20.6	4.33
02119647	02119647	0	53	1	23.2	3.2	7.25
08849740	08849740	1	56	1	50.5	5.6	9.02
08720001	08720001	0	62	1	17.7	6.7	2.64
03020151	03020151	0	45	1	33.4	4.4	7.59
01274840	01274840	0	42	1	31.1	3.4	9.15
00946327	00946327	0	59	1	48	6.1	7.87
08858044	08858044	0	59	1	115.9	12.1	9.58
08790784	08790784	0	46	1	98.7	11.9	8.29
07990636	07990636	0	45	1	34	5.1	6.67
02773957	02773957	0	52	1	54.1	10	5.41
02700112	02700112	0	45	1	40.9	5.2	7.87
08808954	08808954	4	61	1	58.2	17.7	3.29
08666032	08666032	1	53	1	60.5	18.1	3.34
03206585	03206585	1	64	1	70.6	16.9	4.18
02044921	02044921	1	59	1	118.8	22.1	5.38
08922593	08922593	1	42	1	77.1	19.2	4.02
08840068	08840068	1	46	1	39.6	8	4.95
02781901	02781901	1	68	1	71.7	15.3	4.69
08745689	08745689	0	48	1	57.8	9.6	6.02
02545944	02545944	0	49	1	65.8	16.3	4.04
02545837	02545837	0	49	1	58.2	9.4	6.19
08763568	08763568	1	50	1	77.3	34.6	2.23
08693393	08693393	1	48	1	80.9	13.4	6.04
08947744	08947744	1	32	1	54.1	10.5	5.15
08922632	08922632	1	46	1	50.7	13.9	3.65
08865787	08865787	1	58	1	53.9	13.7	3.93
08763531	08763531	0	57	1	89.3	15.9	5.62
08760044	08760044	0	28	1	71	25.1	2.83
08754244	08754244	0	51	1	135.9	35.8	3.8
08744955	08744955	0	46	1	45.9	10.6	4.33
08708220	08708220	0	44	1	86.5	14.1	6.13
08702008	08702008	0	35	1	63.7	9.6	6.64
08658450	08658450	0	60	1	52.4	16.9	3.1
03318655	03318655	0	55	1	41.5	8.4	4.94
03265218	03265218	0	59	1	46.2	20.4	2.26
03001717	03001717	0	57	1	82.1	15.4	5.33
02726680	02726680	0	48	1	77.2	11.2	6.89
02464951	02464951	0	58	1	63.1	13.3	4.74
02257524	02257524	0	46	1	59.5	13.5	4.41
01614413	01614413	0	55	1	148.7	31	4.8
01610510	01610510	0	44	1	52.5	13	4.04
00866329	00866329	0	43	1	95.8	21.9	4.37
00536964	00536964	0	51	1	68.5	20.5	3.34
08955473	08955473	0	45	1	49.8	8.1	6.15
08914216	08914216	0	33	1	38.7	6	6.45
08914107	08914107	0	47	1	57.1	14.3	3.99
08909351	08909351	0	54	1	73.2	16	4.57
08901186	08901186	0	51	1	47.1	14.7	3.2
08874479	08874479	0	43	1	59.8	16.5	3.62
08874470	08874470	0	51	1	65.2	13.3	4.9
08874431	08874431	0	46	1	52.4	10.2	5.14
08860715	08860715	0	35	1	81.4	13.4	6.07
08813256	08813256	0	40	1	98.8	19.2	5.15
08797797	08797797	0	32	1	59.9	10.9	5.5
08797790	08797790	0	56	1	48.9	8.6	5.69
08779631	08779631	0	48	1	53.9	27.3	1.97
08127923	08127923	0	45	1	71.6	14	5.11
08029540	08029540	0	48	1	51.7	10.4	4.97
03600888	03600888	0	53	1	99.2	17.6	5.64
03406568	03406568	0	49	1	59.9	11.1	5.4
03062016	03062016	0	49	1	60.1	12.3	4.89
01955736	01955736	0	50	1	71.1	19.4	3.66
08880165	08880165	0	33	1	71.7	12	5.97
02995946	02995946	1	36	1	62.7	11.7	5.36
08883724	08883724	1	45	1	72.3	18.5	3.91
08882028	08882028	1	69	1	86.8	29.9	2.9
08798845	08798845	1	45	1	54.9	14.7	3.73
08670760	08670760	0	40	1	81.2	11	7.38
03309627	03309627	0	49	1	75.9	16.3	4.66
03041008	03041008	0	38	1	70.3	11	6.39
08887845	08887845	0	43	1	87.5	12.2	7.17
08883734	08883734	1	41	1	64.4	16.2	3.98
08722448	08722448	0	43	1	57.1	8.8	6.49
08709155	08709155	0	35	1	65.4	14	4.67
08700992	08700992	0	38	1	68.8	18	3.82
08670130	08670130	0	35	1	45.9	10.4	4.41
07941386	07941386	0	48	1	56.1	7.3	7.68
03309626	03309626	0	48	1	150.7	43	3.5
03309625	03309625	0	50	1	71	13.3	5.34
02988471	02988471	0	40	1	93.8	19.3	4.86
01299579	01299579	0	45	1	40.1	11.8	3.4
08914260	08914260	0	55	1	94.3	30.8	3.06
08901213	08901213	0	39	1	78	13.7	5.69
08883730	08883730	0	52	1	105.3	26.5	3.97
08883722	08883722	0	44	1	63.9	22.4	2.85
08860461	08860461	0	38	1	49.9	11.8	4.23
08159882	08159882	0	42	1	60.4	16.5	3.66
03308909	03308909	0	44	1	69.5	10.1	6.88
03047575	03047575	0	46	1	57.7	14.7	3.93
08722449	08722449	1	44	1	73.2	10.8	6.78
01291690	01291690	0	41	1	49.4	12.7	3.89
08699432	08699432	4	63	0	52.1	8.3	6.28
08828906	08828906	4	52	0	48.7	19	2.56
08797804	08797804	4	56	0	38.5	12	3.21
08755555	08755555	1	43	0	37.9	5.9	6.42
08755239	08755239	1	40	0	37.2	4.7	7.91
08670351	08670351	1	49	0	44.4	10	4.44
02600690	02600690	1	43	0	48.8	5.2	9.38
02135956	02135956	1	37	0	75.7	7.7	9.83
01335405	01335405	1	51	0	47.6	4.7	10.13
00789062	00789062	1	49	0	41.8	6.4	6.53
01531169	01531169	1	51	0	74.1	10	7.41
08905839	08905839	1	50	0	94.4	13	7.26
08901206	08901206	1	47	0	43.8	7.1	6.17
08901201	08901201	1	42	0	41.8	5.3	7.89
08883067	08883067	1	49	0	55	7.6	7.24
08875382	08875382	1	35	0	28.3	2.9	9.76
08874491	08874491	1	45	0	50.4	6.4	7.88
08428914	08428914	1	49	0	41.3	7.3	5.66
07749300	07749300	1	63	0	47.2	9.4	5.02
02345377	02345377	1	46	0	61.5	8.5	7.24
00896170	00896170	1	47	0	33.1	6.6	5.02
08763524	08763524	0	54	0	40	6.4	6.25
08693394	08693394	0	47	0	36.7	5.1	7.2
08674309	08674309	0	50	0	54	7.7	7.01
08664863	08664863	0	52	0	44.7	5.6	7.98
07847610	07847610	0	42	0	51.6	8.9	5.8
02533819	02533819	0	57	0	74.6	13.6	5.49
02009715	02009715	0	55	0	54.9	7.9	6.95
01254788	01254788	0	60	0	50.8	4.1	12.39
08934416	08934416	0	55	0	39.5	7.8	5.06
08918615	08918615	0	46	0	62.9	6.8	9.25
08071827	08071827	0	49	0	40.9	5.1	8.02
02356125	02356125	0	49	0	53.3	7.4	7.2
00646059	00646059	0	46	0	27.7	4.2	6.6
07861968	07861968	1	44	0	74.4	14.7	5.06
07567146	07567146	1	60	0	43.5	6.8	6.4
08922611	08922611	1	48	0	27	3.6	7.5
08865761	08865761	1	60	0	68.9	20.4	3.38
08755249	08755249	0	44	0	44.3	5.2	8.52
08750118	08750118	0	42	0	104.4	12.5	8.35
08742950	08742950	0	36	0	51.9	14.5	3.58
08710674	08710674	0	50	0	63.2	10.8	5.85
08708254	08708254	0	51	0	29.3	4.4	6.66
08702117	08702117	0	41	0	37	4.7	7.87
08699808	08699808	0	48	0	46	8	5.75
08699805	08699805	0	44	0	42.8	5.7	7.51
08694674	08694674	0	47	0	38.8	6.9	5.62
08689785	08689785	0	46	0	50.2	3.6	13.94
08685256	08685256	0	50	0	91.4	11.4	8.02
08684985	08684985	0	42	0	46.6	6.2	7.52
08677465	08677465	0	39	0	66.5	8	8.31
08673271	08673271	0	39	0	34.7	3.3	10.52
07958356	07958356	0	45	0	52.7	6.9	7.64
07648835	07648835	0	53	0	48	5.5	8.73
03591515	03591515	0	32	0	24.3	2.7	9
03318656	03318656	0	53	0	49.4	5.5	8.98
03119271	03119271	0	36	0	41.3	3.9	10.59
03057224	03057224	0	48	0	200	20.2	9.9
02909979	02909979	0	52	0	56	10	5.6
02823627	02823627	0	59	0	47.6	5.8	8.21
02729736	02729736	0	51	0	111.4	18	6.19
02704288	02704288	0	41	0	36	6.3	5.71
02285041	02285041	0	47	0	72.9	11.8	6.18
02168215	02168215	0	44	0	32.5	3.8	8.55
01953768	01953768	0	44	0	49.9	7.3	6.84
01898666	01898666	0	43	0	24	3.3	7.27
01606147	01606147	0	43	0	50.3	8.2	6.13
00766975	00766975	0	54	0	78.7	9.8	8.03
00449288	00449288	0	67	0	113	15.6	7.24
00427901	00427901	0	50	0	44.4	4.3	10.33
08949627	08949627	0	39	0	58.9	7.4	7.96
08947686	08947686	0	24	0	44.1	6.1	7.23
08942935	08942935	0	47	0	62.6	7.4	8.46
08935646	08935646	0	40	0	45.4	4.9	9.27
08934430	08934430	0	59	0	35	3.9	8.97
08934422	08934422	0	55	0	40	7.2	5.56
08929832	08929832	0	47	0	42.8	7.4	5.78
08924855	08924855	0	31	0	40.4	6.2	6.52
08917859	08917859	0	36	0	40.9	7.3	5.6
08917703	08917703	0	60	0	101.8	28.1	3.62
08914128	08914128	0	48	0	53.4	16.2	3.3
08901211	08901211	0	48	0	42.3	4.7	9
08901194	08901194	0	38	0	22.6	2.8	8.07
08898536	08898536	0	61	0	55.1	7.8	7.06
08883148	08883148	0	45	0	56.2	5.3	10.6
08882316	08882316	0	49	0	68.9	7.9	8.72
08880298	08880298	0	59	0	58	8.3	6.99
08880169	08880169	0	37	0	65.9	20.5	3.21
08874485	08874485	0	47	0	49.4	8.5	5.81
08871022	08871022	0	53	0	32.3	4.5	7.18
08855693	08855693	0	43	0	36.7	6.8	5.4
08807924	08807924	0	41	0	30.4	5.2	5.85
08797802	08797802	0	56	0	66.5	9.5	7
08797787	08797787	0	59	0	22.1	4.1	5.39
08796772	08796772	0	37	0	35.2	4.4	8
08791213	08791213	0	28	0	48.4	15.7	3.08
08755789	08755789	0	50	0	81	9.5	8.53
08704279	08704279	0	45	0	33.3	5.8	5.74
07915724	07915724	0	49	0	43.3	7.9	5.48
07631208	07631208	0	50	0	62.2	6.6	9.42
03587955	03587955	0	48	0	70.1	7	10.01
03574491	03574491	0	47	0	44.5	7.1	6.27
03308985	03308985	0	49	0	55.3	10.9	5.07
03252565	03252565	0	42	0	58	9.5	6.11
03207044	03207044	0	44	0	26	7.2	3.6
03093843	03093843	0	48	0	37.3	5.5	6.78
03062036	03062036	0	48	0	40.5	4.8	8.44
03036559	03036559	0	40	0	59.3	7.8	7.6
02902102	02902102	0	35	0	51.8	14.2	3.65
02577338	02577338	0	56	0	33.5	4.3	7.79
02504776	02504776	0	65	0	56	11.3	4.96
02391864	02391864	0	44	0	25.5	4.9	5.2
02322338	02322338	0	48	0	96.7	11.8	8.19
02266387	02266387	0	53	0	44.9	7.6	5.91
02249881	02249881	0	31	0	29.3	6.1	4.8
01851133	01851133	0	41	0	44.7	5.1	8.76
01825808	01825808	0	42	0	72.6	10.6	6.85
01650298	01650298	0	39	0	44.7	6.3	7.1
01647221	01647221	0	49	0	29.4	5.4	5.44
01155747	01155747	0	42	0	39.2	4.4	8.91
00900648	00900648	0	48	0	68	7.7	8.83
00872812	00872812	0	46	0	62.4	5.2	12
00418337	00418337	0	48	0	35.6	3.9	9.13
08670355	08670355	1	52	1	62.7	6.9	9.09
03282525	03282525	1	63	1	81	10.7	7.57
08828537	08828537	1	51	1	56	7	8
08670353	08670353	0	47	1	40.3	10.7	3.77
03047576	03047576	1	44	1	36.2	8	4.53
03311364	03311364	0	60	1	72	29.5	2.44
03017608	03017608	0	53	1	85.8	20.1	4.27
00934178	00934178	0	62	1	39.2	5.5	7.13
00915754	00915754	0	54	1	27.8	3	9.27
08883725	08883725	0	45	1	147.5	34.4	4.29
08798234	08798234	0	57	1	49.8	5.5	9.05
08779666	08779666	0	36	1	48.4	29.5	1.64
08722587	08722587	1	58	0	34.1	3.2	10.66
08701226	08701226	1	49	0	57.7	7.3	7.9
07706025	07706025	1	53	0	60.7	6.4	9.48
08881575	08881575	1	41	0	50.3	7.2	6.99
08828531	08828531	1	49	0	69.5	11.9	5.84
08790529	08790529	1	41	0	44.8	4.3	10.42
08754759	08754759	0	57	0	43.1	6.3	6.84
08701228	08701228	0	37	0	28.3	3.9	7.26
01567462	01567462	0	63	0	52.1	7.7	6.77
02733911	02733911	1	49	0	43.1	4.7	9.17
08724623	08724623	0	45	0	60.2	6.5	9.26
08686239	08686239	0	46	0	51.1	6.2	8.24
08686238	08686238	0	43	0	37.7	4.8	7.85
08670354	08670354	0	51	0	53.1	6.6	8.05
08166562	08166562	0	50	0	50.6	7	7.23
08166551	08166551	0	49	0	45	5.5	8.18
07979314	07979314	0	41	0	41.9	4.9	8.55
07960785	07960785	0	37	0	46.9	4	11.73
07930227	07930227	0	48	0	49.7	8.5	5.85
07706048	07706048	0	51	0	40.8	5.2	7.85
07496091	07496091	0	40	0	57	7.5	7.6
07476052	07476052	0	62	0	84	11	7.64
03053216	03053216	0	34	0	46.3	5.9	7.85
02730247	02730247	0	41	0	33.8	4.7	7.19
02718924	02718924	0	42	0	42	4.7	8.94
01897362	01897362	0	50	0	22.6	2.8	8.07
00604815	00604815	0	38	0	36.8	3.1	11.87
08934850	08934850	0	44	0	75.6	10.7	7.07
08883733	08883733	0	41	0	49.9	7.3	6.84
08883732	08883732	0	44	0	66.3	7.6	8.72
08823259	08823259	0	35	0	36.8	4.2	8.76
08808917	08808917	0	50	0	42.6	6.2	6.87
08248848	08248848	0	41	0	81.6	9.9	8.24
07457551	07457551	0	39	0	27.1	3.4	7.97
02671643	02671643	0	52	0	57.5	6.4	8.98
02391116	02391116	0	57	0	71.7	9.2	7.79
01932348	01932348	0	51	0	37.9	4.9	7.73
01539140	01539140	0	50	0	58.4	8.4	6.95
00882607	00882607	0	34	0	46.4	4.7	9.87
01871686	01871686	0	43	0	250	40.1	6.23441
01538114	01538114	0	48	1	250	42.3	5.91017
00538824	00538824	0	46	1	250	40.6	6.15764
08610924	08610924	0	53	0	250	39.8	6.28141
